# Supplementary material for: Insight into the protein solubility driving forces with neural attention
Source: PLoS Comput Biol. 2020 Apr 30;16(4):e1007722. doi: 10.1371/journal.pcbi.1007722 (PMC7217484; doi:10.1371/journal.pcbi.1007722)
Supplement: S2 Text — CSV file containing the aminoacid embedding values. (CSV) [file pcbi.1007722.s002.csv]

A	-0.6569288	0.06382304	1.6250608	0.95893157	0.9351702	-0.8342566	-0.8889644	0.012259247	-1.925026	0.08108779	-0.46653053	1.285748	-0.9321689	-0.3329218	-0.08945202	0.07307815	1.737011	-0.28446412	0.49091426	0.23660374
C	-1.2014443	-0.009342179	-1.2252904	-0.04430206	-0.51245475	0.4101517	-2.1549551	-0.23661478	-0.42269355	-1.2852708	1.5540639	-0.555063	-0.75758046	-1.3369226	-0.38324374	-2.4464664	-0.55713445	-0.059231296	1.570562	3.0095248
D	-0.44935465	-0.043074526	-0.836796	2.1572413	-0.35399115	-1.2769531	0.37530854	-1.5030297	0.9563777	0.39920536	0.07571814	-0.9193479	-0.15929812	0.49004665	0.7875295	-1.4685074	-0.06559691	-1.1157753	-2.4689724	0.04348299
E	-1.9748033	-1.2803445	0.24292256	-1.3920408	-0.06651366	0.10248394	0.7966438	-0.023803612	1.710254	-0.49819228	-0.67643464	-1.6312072	0.6041311	2.038316	0.5669238	-0.367508	1.0185399	0.4806998	-0.8190511	2.2462666
F	0.3011499	-1.197134	-0.27330056	0.70605505	-0.23765995	1.4826642	-0.0018992972	-1.0035229	1.9133344	2.1648939	-2.040849	0.36343923	1.2023441	0.08756869	0.99298155	0.40098312	-1.9128804	-0.9250438	1.1220375	-0.2018169
G	0.13523245	0.49184042	0.459809	1.1378906	-1.310199	0.07504481	1.3070471	0.7548996	-0.24973798	-0.25350034	0.60530066	1.1586592	-0.105985776	-1.3202354	-0.9284713	1.7312138	0.030340891	0.2260203	-1.1156781	-0.5509832
H	0.49135044	0.19278032	-1.939208	-1.8137063	-1.0928025	-1.5233293	0.9155002	-0.34705544	-1.5916922	-0.07743006	0.2966183	-0.953298	-1.0343829	-0.42668304	-0.20810367	0.5515931	1.4611372	0.58677065	0.42869818	-1.2231439
I	0.8696468	3.5249987	1.1177257	0.06282989	-0.4308747	0.22241047	-0.28828913	-1.351687	0.9965261	-1.3241601	-1.3988285	0.8249912	0.22670443	1.9425054	1.2728156	-0.71873295	-1.9542345	1.263772	0.76288867	0.46629405
K	-0.6402224	-1.4993814	-0.78241503	0.66845495	-1.1002142	1.944717	-0.538187	-0.61140865	0.22611466	-1.0573332	0.87142116	0.7461128	-1.1964355	0.78789294	-1.3919309	-0.9971686	-1.605535	3.1546485	-0.29510355	0.19256848
L	-0.054459743	-0.8351549	1.9212747	0.3663668	0.22714083	-1.0820718	-1.9404634	0.4844967	1.1850036	2.530846	1.3462764	-0.11844542	0.88396025	0.6346859	0.009462692	2.3512292	-1.8141719	-0.9819884	2.18771	-0.61057276
M	-0.7982889	3.6493204	-2.1579533	-0.051455047	2.1865883	1.356602	-0.8642827	2.4857953	2.2316735	-0.3161294	-0.03824064	-0.4864611	0.22467904	-0.12618236	-0.46218234	-0.2537539	-0.48394367	-0.18673965	0.45002937	1.1160401
N	0.7044873	1.5220373	0.69930255	-0.7697187	-2.3929696	-0.6941721	0.53668356	-1.8423501	-0.78822047	-0.40581417	1.1946921	-0.33756453	2.4183717	-0.6545141	1.6456146	0.03089226	-0.6665873	0.39816713	1.7593725	2.804529
P	-2.5994844	-0.38500488	0.11960319	0.7361748	0.1487623	-0.33631128	0.9405698	0.11031958	0.9993685	-0.44026956	-1.1159219	1.1389482	-1.9497389	0.23131318	-1.0144278	1.206055	1.8063341	0.89717734	1.1366193	3.0976374
Q	-0.5276849	-0.061546996	0.5435471	2.6605043	-0.0050958307	-0.9003341	-1.5134423	-0.5099429	0.37829137	-0.2473367	2.9298623	0.96458966	2.2719152	2.633402	-0.7381044	-0.69238806	1.367009	0.878937	2.3817923	-0.16154478
R	0.018247806	-1.3722098	-0.88084984	0.548647	0.59989804	0.08342637	-1.3997288	0.77920824	2.0703187	1.5027977	-1.2050216	-0.72350115	-2.568092	0.534164	-0.96474665	0.15394446	-0.90962917	-1.0640777	1.0426171	0.30476493
S	-0.6535938	0.022854017	1.3794475	0.686236	1.5832659	1.158614	-1.6488706	-0.3112271	-1.6914786	-0.73772234	-1.2391043	0.1328593	1.0685402	-0.98933387	-0.62376314	0.20590639	-0.95240074	-1.9680209	-0.15275587	-0.12256169
T	-1.7140836	-0.6949807	-0.738451	1.8116139	2.886096	-0.03502571	0.8564529	1.0885038	-1.115761	0.78432065	2.0151749	0.22535333	-0.027366856	0.6797753	0.8965578	-1.7375185	-0.48948556	0.54306245	0.4252974	1.5631033
V	-0.051038794	1.4543302	-0.5688043	-0.7369722	0.103009954	-0.39649466	-0.066621095	-0.21866904	-0.38537875	0.215855	2.3421416	-0.52580446	-0.7116785	1.053725	-1.7764649	1.6567278	-2.9475603	-0.10666788	-0.026084263	-0.026876494
W	1.6393644	0.48071915	1.6143403	-1.1497619	-1.3101404	0.11337281	1.4888852	0.90278816	1.8604072	0.23514035	2.3363194	-0.7680416	0.33177745	-0.6119906	1.327373	-0.0067631733	0.36161396	1.3828747	-2.332172	0.21304867
Y	1.4147546	-1.3467497	-0.2581155	-1.4121659	0.38940942	1.8549119	-0.60317	-0.026734233	0.11970146	-1.1308699	0.14781426	0.9730388	-0.7029755	0.6361981	1.6416986	1.9166906	-0.644254	-0.7053875	-1.2251735	0.5907294
